# Supplementary material for: Augmented Reality and Intraoperative Navigation in Sinonasal Malignancies: A Preclinical Study
Source: Front Oncol. 2021 Nov 1;11:723509. doi: 10.3389/fonc.2021.723509 (PMC8591179; doi:10.3389/fonc.2021.723509)
Supplement: Supplementary Video — Advanced Intraoperative Navigation system showing the entire cutting trajectory with respect to the tumor, and the Augmented Reality system providing the exact location of the tumor. The co-registration of the skull and the projector in the Augmented Reality system allows the image to be accurately projected and automatically adjusted despite movements. [file DataSheet_2.zip]

Archive with 1 entries (1 files):
- IN and AR I-Apple Devices HD (Most Compatible).m4v
